# Supplementary material for: Gestational Diabetes Mellitus Is Associated with Age-Specific Alterations in Markers of Adiposity in Offspring: A Narrative Review
Source: Int J Environ Res Public Health. 2020 May 4;17(9):3187. doi: 10.3390/ijerph17093187 (PMC7246521; doi:10.3390/ijerph17093187)
Supplement: Supplementary file 1 [file ijerph-17-03187-s001.zip]

Archive with 2 entries (2 files):
- Supplementary Method Information.docx
- Table 1 and 2 Supplements-revised.docx
